# Supplementary material for: Variable expression of eighteen common housekeeping genes in human non-cancerous kidney biopsies
Source: PLoS One. 2021 Dec 9;16(12):e0259373. doi: 10.1371/journal.pone.0259373 (PMC8659319; doi:10.1371/journal.pone.0259373)
Supplement: S1 Table — MCD: Minimal change disease, MN: Membranous nephropathy, HT: Hypertension, DIA2: Diabetes type 2, FSGS; Focal segmental glomerulosclerosis, IGAN; IgA nephropathy, TCMR: t-cell mediated rejection, RPGN; Rapidly progressive glomerulonephritis, STA: stable allograft, ATI: acute tubular injury, IFTA: Interstitial fibrosis and tubular atrophy. In the columns under the gene IDs “Yes” refers to genes differentially expressed in control and test samples in the dataset. “No” refers to RG equally expressed in control and test samples in the defined dataset. Not available (NA) refers to RG not tested in specific datasets. Not detected (ND) refers to genes undetected in the specific dataset. Summaries and percentages are noted below each column. (XLSX) [file pone.0259373.s001.xlsx]

## Sheet: Ark1
Dataset ID	Disease	Control type	Method	Microdissected	GAPDH	ACTB	SLC4A1AP	YWHAZ	RPS13	ACTG1	REL	NOP10	PGAM1	PPIA	GUSB	TBP	RPL13	HNRNPL	PCBP1	RER1	PLA2G4A	B2M	variance in dataset accross all RGs	Method
1	MCD	Norm	NGS	Yes	No (FC: 1.3, padj: 0.34)	No FC: 1.22, adjpv; 0.15)	No FC0.96, adjpv: 0.95	No FC0.79, adjpv; 0.1	Yes (FC 1.5, adjpv; 0.02	No FC: 081, adjpv; 0.18	No FC 0.67, adjpv; 0.34	No FC0.9, adjpv; 0.65	No FC:0.70, adjpv; 0.35	No FC0.6 adjpv; 0.063	Yes FC 1.74, adjpv; 0.0015	No FC 1.15, adjpv; 0.74	No FC 1.51 adjpv; 0.25	Yes FC 0.77 adjpv; 0.01	Yes FC: 1.25, adjpv: 0.04	No FC 0.93 adjpv 0.82	Yes FC 4.7, adjpv 0.001	Yes FC1.53 adjpv 0.003	6	NGS
2	MN	Norm	NGS	Yes	No (FC: 0.8, adjpv: 0.51)	No (FC 1.12, adjpv; 0.36)	No FC: 1.05, adjpv; 0.82	No FC:0.93, adjpv 0.63	No Fc 1.00, adjpv; 0.98	No FC 0.97, adjpv; 0.08	No FC0.63, adjpv; 0.07	Yes FC 2.4adjpv; 1.47E+7	No FC1.11 adjpv; 0.62	No FC 0.87 adjpv; 0.49	Yes Fc; 1.55, adjpv 0.003	No Fc0.99 adjpv;0.99	Yes FC: 0.59 adjpv; 0.03	Yes FC 0.81 adjpv; 0.03	Yes FC 1.23, adjpv; 0.04	No FC 1.26 ,adjpv 0.19	Yes fc 2.08 adjpv 0.03	Yes FC 1.47 adjpv 0.002	7	NGS
3	HT	Norm	NGS	No	No FC: 0.69 adjpv 0.77	No FC 1.13 adjpv 0.85	No FC 0.99 adjpv 0.96	No FC 1.01 adjpv 0.97	No FC 1.01 adjpv 0.97	No FC 1.12 adjpv 0.8	No FC 1.13 adjpv 0.23	No FC0.86 adjpv 0.2	No FC 1 adjpv 0.99	No FC0.96 adjpv 0.88	No FC 1.01 adjpv 0.89	No FC 0.89 adjpv 0.36	No FC 1.06 adjpv 0.89	No FC 1.03 adjpv 0.91	No FC 0.97 adjpv 0.91	No FC1.03 adjpv 0.89	No FC 1.36 adjpv 0.33	No FC 1.19 adjpv 0.55	0	NGS
4	DIA	Norm	NGS	No	No FC 1.26 adjpv 0.38	No FC 2.02 adjpv 0.07	No FC 0.93 adjpv 0.43	No FC 1.28 adjpv 0.08	No FC 1.25 adjpv 0.37	No FC 1.8 adjpv 0.06	Yes FC 1.21 adjpv 0.045	No FC 0.98 adjpv 0.86	No FC 1.02 adjpv 0.92	No FC1.22 adjpv 0.25	No FC 1.03 adjpv 0.7	No FC 0.82 adjpv 0.12	No FC 1.59 adjpv 0.12	No FC 1.25 adjpv 0.11	No FC 1.25 adjpv 0.19	No FC 1.11 adjpv 0.4	No FC 1.25 adjpv 0.47	No FC 1.59 adjpv 0.064	1	NGS
5	Fabry	Norm	NGS	Yes	Yes FC 0.25 adjpv 0.00000171	Yes FC 0.38 adjpv 0.00000836	No FC 0.54 adjpv 0.37	No FC 0.41 adjpv 0.0506	No FC 0.52 adjpv 0.22	Yes FC 0.38 adjpv 0.0001	No FC 0.42 adjpv 0.15	No FC 0.33 adjpv 0.15	Yes FC 0.17 adjpv 0.004	Yes FC 0.17 adjpv 0.0000229	Yes FC 0.31 adjpv 0.02	No FC 1.13 adjpv 0.92	Yes FC 0.28 adjpv 0.0001	No FC 0.65 adjpv 0.31	Yes FC 0.32 adjpv 0.003	Yes FC 0.23 adjpv 0.0002	No FC 1.28 adjpv 0.86	Yes FC 0.3 adjpv 0.002	10	NGS
6	Fabry	Norm	NGS	Yes	No FC 0.82 adjpv 0.65	No FC0.78 adjpv 0.4	No FC 2.57 adjpv 0.18	No FC 0.55 adjpv 0.28	No FC 0.51 adjpv 0.24	No FC 0.91 adjpv 0.84	No FC 1.08 adjpv 0.96	No FC0.49 adjpv 0.45	No FC 1.75 adjpv 0.89	No FC 0.51 adjpv 0.22	No FC 2.07 adjpv 0.25	Yes FC 0.18 adjpv 0.03	No FC 0.7 adjpv 0.4	Yes FC 2.83 adjpv 0.01	Yes FC 0.34 adjpv 0.01	No FC 1.68 adjpv 0.33	No FC 0.88 adjpv 0.91	No FC 0.63 adjpv 0.38	3	NGS
7	Fabry	Norm	NGS	Yes	No FC 0.54 adjpv 0.08	Yes FC 0.52 adjpv 0.011	No FC 0.97 adjpv 0.99	No FC 0.64 adjpv 0.42	No FC 0.95 adjpv 0.98	No FC 0.59 adjpv 0.08	No 2.8 adjpv 0.11	No FC 0.5 adjpv 0.42	Yes FC 0.19 adjpv 0.04	No FC 0.46 adjpv 0.14	No FC 2.27 adjpv 0.17	No FC 1.05 adjpv 0.99	No FC 1.74 adjpv 0.18	No FC 0.66 adjpv 0.37	No FC 0.54 adjpv 0.18	No FC 0.77 adjpv 0.65	No FC 0.93 adjpv 0.97	No FC 0.47 adjpv 0.11	2	NGS
8	Fabry	Norm	NGS	Yes	Yes FC 0.49 adjpv 0.04	No FC 0.71 adjpv 0.25	No FC 0.57 adjpv 0.48	No FC 1.05 adjpv 0.97	No FC 0.37 adjpv 0.08	No FC 0.7 adjpv 0.3	Yes FC 5.21 adjpv 0.006	No FC0.78 adjpv 0.85	No FC 0.81 adjpv 0.86	No FC 0.48 adjpv 0.17	No FC 2.41 adjpv 0.15	Yes FC 10.48 adjpv 0.001	No FC 0.53 adjpv 0.12	No FC 0.88 adjpv 0.86	No FC 0.61 adjpv 0.33	Yes FC 0.33 adjpv 0.02	No FC 0.21 adjpv 0.056	No FC 1.92 adjpv 0.19	4	NGS
9	MN	Norm	MA	Yes	NA	NA	ND	No FC 1.01 adjpv 0.93	ND	NA	NA	No FC 1.13 adjpv 0.09	NA	NA	NA	NA	NA	NA	NA	NA	NA	NA	0	MA
10	MCD	Norm	MA	Yes	NA	NA	ND	No FC 1.04 adjpv 0.47	ND	NA	NA	No FC 1.1 adjpv 0.17	NA	NA	NA	NA	NA	NA	NA	NA	NA	NA	0	MA
11	MN	Norm	MA	Yes	NA	NA	No FC 0.94 adjpv 0.52	No FC 0.99 adjpv 0.58	Yes FC 0.78 adjpv 0.0076	NA	NA	No FC 1.17 adjpv 0.18	NA	NA	NA	NA	NA	NA	NA	NA	NA	NA	1	MA
12	MCD	Norm	MA	Yes	NA	NA	No FC 1.02 adjpv 0.62	No FC 0.91 adjpv 0.54	Yes FC 0.78 adjpv 0.01	NA	NA	No FC 1.15 adjpv 0.26	NA	NA	NA	NA	NA	NA	NA	NA	NA	NA	1	MA
13	Fabry	Norm	NGS	Yes	Yes FC 0.36 adjpv 0.001	Yes FC 0.51 adjpv 0.004	No FC 0.63 adjpv 0.53	No FC 0.41 adjpv 0.059	No FC 0.64 adjpv 0.44	Yes FC 0.38 adjpv 0.0003	No FC 0.41 adjpv 0.14	No FC 0.36 adjpv 0.19	No FC 0.32 adjpv 0.08	Yes Fc 0.25 adjpv 0.002	Yes FC 0.31 adjpv 0.03	No FC 0.83 adjpv 0.86	Yes FC 0.25 adjpv 0.0000981	No FC 0.57 adjpv 0.2	Yes FC 0.34 adjpv 0.006	Yes FC 0.3 adjpv 0.0048	No FC 0.76 adjpv 0.8	No FC 0.77 adjpv 0.62	8	NGS
14	Fabry	Norm	NGS	Yes	No FC 1.38 adjpv 0.54	No FC1.37 adjpv 0.28	Yes FC 4.96 adjpv 0.01	No FC 1.18 adjpv 0.82	Yes FC 0.24 adjpv 0.007	No FC1.4 adjpv 0.32	No FC 0.82 adjpv 0.82	No FC 4.57 adjpv 0.06	Yes FC 8.5 adjpv 0.008	No FC 1.36 adjpv 0.63	Yes FC 3.66 adjpv 0.03	No FC 0.29 adjpv 0.15	No FC 0.5 adjpv 0.09	No FC 0.81 adjpv 0.71	No FC 0.46 adjpv 0.09	No FC 1.54 adjpv 0.44	No FC 1.21 adjpv 0.88	No FC 1.96 adjpv 0.17	4	NGS
15	Fabry	Norm	NGS	Yes	No FC 1.47 adjpv 0.52	No FC1.05 adjpv 0.96	No Fc 1.32 adjpv 0.85	No FC 0.87 adjpv 0.93	No FC 2.03 adjpv 0.43	No FC 0.93 adjpv 0.93	No FC0.91 adjpv 0.97	No FC 2.23 adjpv 0.55	No FC 2.11 adjpv 0.54	No FC 2.03 adjpv 0.38	No FC 2.36 adjpv 0.34	No FC 0.83 adjpv 0.94	No FC 0.56 adjpv 0.35	No FC 0.89 adjpv 0.92	No FC 1.17 adjpv 0.89	No FC 1.25 adjpv 0.84	No FC 1.22 adjpv 0.94	No FC 1.64 adjpv 0.53	0	NGS
16	Fabry	Norm	NGS	Yes	No FC1.16 adjpv 0.87	No FC1.08 adjpv 0.92	No FC 0.63 adjpv 0.74	No FC 1.88 adjpv 0.4	No FC 0.93 adjpv 0.98	No FC 1.12 adjpv 0.88	No FC 1.17 adjpv 0.94	No FC 0.84 adjpv 0.69	No FC 2.1 adjpv 0.55	No FC 1.68 adjpv 0.56	No FC 1 adjpv 1	No FC 2.16 adjpv 0.59	No FC 0.69 adjpv 0.45	No FC 1.27 adjpv 0.81	No FC 0.68 adjpv 0.64	No FC 0.59 adjpv 0.51	No FC 0.35 adjpv 0.42	No FC 1.35 adjpv 0.76	0	NGS
17	MN	MCD	NGS	Yes	No (FC: 1.05, adjpv 0.79)	No (FC: 0.95, adjpv: 0.64)	No FC1.08, adjpv 0.70	No FC:1.14, adjpv 0.1	Yes (FC; 1.42, adjpv; 0.004	No FC 0.95, adjpv; 0.71	No FC: 0.84, adjpv; 0.4)	Yes 2.7 adjpv; 2.49E+2	No FC 0.56 adjpv 0.0508	No FC; 1.23 adjpv; 0.25	No FC; 0.97 adjpv; 0.87	No FC0.91 adjpv; 0.68	No FC: 0.82 adjpv; 0.33	No FC 1.02, adjpv 0.8	No Fc 1.00 adjpv 0.96	Yes FC 1.36 adjpv 0.047	No FC 0.83 adjpv 0.41	No FC 1.01 adjpv 0.93	3	NGS
18	MN	MN	NGS	Yes	No (FC: 1.12 , padj: 0.8)	No (FC:1.3, adjpv; 0.08)	No FC0.5, adjpv: 0.11)	No FC1.24 adjpv; 0.23	No (FC 1.23, adjpv; 0.38)	No FC:0.93, adjpv; 0.81	Yes FC; 3.52 adjpv; 1.26E+09	Yes FC 0.46, adjpv 3.24E+6	No FC 0.44 adjpv: 0.0501	No FC 1.07, adjpv; 0.89	Yes FC 1.77, adjpv; 0.007	No Fc: 0.7 adjpv: 0.48	Yes FC: 2.58 adjpv; 0.01	No FC 0.98, adjpv; 0.93	No FC 0.78 adjpv; 0.35	No FC 1.62 adjpv 0.39	No FC1.36 adjpv; 0.7	No FC 1.05 adjpv 0.86	4	NGS
19	RPGN	Norm	MA	Yes	No FC 1.06 adjpv 0.14	No FC 1.16 adjpv 0.08	NA	No Fc 1.07 adjpv 0.45	NA	yes FC 1.32 adjpv 0.000227	No FC 1.03 adjpv 0.65	Yes FC 1.24 adjpv 0.000000902	NA	NA	No FC 1.04 adjpv 0.4	Yes FC 1.17 adjpv 0.0000549	No FC 0.95 adjpv 0.24	Yes FC 0.85 adjpv 0.00015	Yes FC 1.09 adjpv 0.0384	No FC 1.04 adjpv 0.4	Yes FC 1.32 adjpv 0.0187	Yes FC 1.41 adjpv 0.000000226	7	MA
20	MCD	Norm	MA	Yes	No FC 0.97 adjpv 0.58	No FC 1.21 adjpv 0.07	NA	No FC 1.21 adjpv 0.09	NA	No FC 1.05 adjpv 0.74	No FC 1.1 adjpv 0.32	No FC 0.96 adjpv 0.43	NA	NA	No FC 0.93 adjpv 0.218	No FC 0.91 adjpv 0.24	No FC 0.95 adjpv 0.44	Yes FC 1.21 adjpv 0.0149	No FC 0.88 adjpv 0.125	No FC 0.98 adjpv 0.72	No FC 0.87 adjpv 0.51	No FC 1.00 adjpv 1.00	1	MA
21	FSGS	Norm	MA	Yes	No FC 0.97 adjpv 0.74	No FC 1.13 adjpv 0.33	NA	No FC 1.17 adjpv 0.23	NA	No FC 1.02 adjpv 0.91	No FC 1.1 adjpv 0.35	No FC 0.97 adjpv 0.67	NA	NA	No FC 0.93 adjpv 0.36	No FC 0.9 adjpv 0.23	No FC 1.01 adjpv 0.92	Yes FC 1.26 adjpv 0.00153	No FC 0.91 adjpv 0.34	No FC 1.05 adjpv 0.48	No FC 0.9 adjpv 0.64	No FC 0.99 adjpv 0.92	1	MA
22	DIA	Norm	MA	Yes	No FC 0.95 adjpv 0.56	No FC 0.95 adjpv 0.75	NA	No FC 0.9 adjpv 0.37	NA	No FC 1.23 adjpv 0.08	No FC 1.06 adjpv 0.62	No FC 1.02 adjpv 0.68	NA	NA	No FC 1.11 adjpv 0.11	Yes FC 1.16 adjpv 0.0404	No FC 0.99 adjpv 0.97	Yes FC 0.78 adjpv 0.000642	No FC 1.07 adjpv 0.44	No FC 0.94 adjpv 0.22	Yes FC 1.56 adjpv 0.021	No FC 1.16 adjpv 0.18	3	MA
23	DIA	HT	MA	Yes	No FC 1.01 adjpv 0.98	No FC 1.16 adjpv 0.96	NA	No FC 1.16 adjpv 0.96	NA	No FC 1.21 adjpv 0.96	No FC 0.99 adjpv 0.99	No FC 1.05 adjpv 0.96	NA	NA	No FC 1.01 adjpv 0.98	No FC 1.04 adjpv 0.96	No FC 1.01 adjpv 0.99	No FC 1.00 adjpv 0.99	No FC 0.97 adjpv 0.97	No FC 1.02 adjpv 0.97	No FC 1.07 adjpv 0.96	No FC 1.21 adjpv 0.96	0	MA
24	HT	Lupus	MA	Yes	No FC 1.01 adjpv 0.98	No FC 0.98 adjpv 0.99	NA	No FC 1.04 adjpv 0.98	NA	No FC 1.00 adjpv 0.99	No FC 1.02 adjpv 0.98	No FC 0.99 adjpv 0.99	NA	NA	No FC 1.02 adjpv 0.98	No FC 0.97 adjpv 0.98	No FC 1.00 adjpv 0.99	No FC 1.02 adjpv 0.98	No FC 1.01 adjpv 0.98	No FC 0.98 adjpv 0.98	No FC 0.95 adjpv 0.98	No FC 0.84 adjpv 0.84	0	MA
25	DIA	IgA	MA	Yes	No FC 0.97 adjpv 0.74	No FC 1.13 adjpv 0.33	NA	No FC 1.17 adjpv 0.23	NA	No FC 1.02 adjpv 0.91	No FC 1.01 adjpv 0.34	No FC 0.97 adjpv 0.67	NA	NA	No FC 0.93 adjpv 0.36	No FC 0.9 adjpv 0.22	No FC 1.00 adjpv 0.92	Yes FC 1.26 adjpv 0.0015	No FC 0.91 adjpv 0.34	No FC 1.05 adjpv 0.48	No FC 0.89 adjpv 0.64	No FC 0.99 adjpv 0.92	1	MA
26	HT	Norm	MA	Yes	No FC 1.06 adjpv 0.25	No FC 1.09 adjpv 0.36	NA	No FC 0.97 adjpv 0.99	NA	No Fc 1.04 adjpv 0.3	No FC 0.99 adjpv 0.97	Yes FC 1.23 adjpv 0.03	NA	NA	No FC 1.15 adjpv 0.15	No FC 1.06 adjpv 0.3	No FC 1.07 adjpv 0.24	No FC 0.93 adjpv 0.55	No FC 1.09 adjpv 0.17	No FC 1.06 adjpv 0.25	No FC 1.19 adjpv 0.16	No FC 0.98 adjpv 0.99	1	MA
27	IgA	Norm	MA	Yes	No FC 1.08 adjpv 0.06	No FC 1.1 adjpv 0.19	NA	No FC 0.98 adjpv 0.46	NA	No Fc 1.06 adjpv 0.09	No FC 0.99 adjpv 0.99	Yes FC 1.21 adjpv 0.001	NA	NA	yes FC 1.14 adjpv 0.04	No FC 1.06 adjpv 0.18	No FC 1.05 adjpv 0.26	No FC 0.92 adjpv 0.26	Yes FC 1.11 adjpv 0.03	Yes FC 1.1 adjpv 0.02	Yes FC 1.45 adjpv 0.001	No FC 1.04 adjpv 0.16	5	MA
28	TCMR	STA	NGS	No	No FC 0.63 adjpv 0.63	No FC 0.84 adjpv 0.77	ND	ND	No FC 0.7 adjpv 0.67	No FC 0.64 adjpv 0.63	No FC 0.96 adjpv 0.83	No FC 0.55 adjpv 0.63	No FC 1.06 adjpv 0.88	No FC 0.55 adjpv 0.63	No FC 0.96 adjpv 0.92	No FC 1.03 adjpv 0.96	No FC 2.35 adjpv 0.63	No FC 0.65 adjpv 0.63	No FC 1.36 adjpv 0.64	No 0.3 adjpv 0.63	No Fc 1.02 adjpv 0.98	No FC1.12 adjpv 0.92	0	NGS
29	ATI	STA	NGS	No	No FC 1.54 adjpv 0.73	No FC 1.56 adjpv 0.73	ND	ND	No FC 1.03 adjpv 0.97	No FC 0.99 adjpv 0.99	No FC 1.1 adjpv 0.73	No FC 0.90 adjpv 0.91	No FC 1.89 adjpv 0.73	No FC 1.29 adjpv 0.8	No FC 1.27 adjpv 0.73	No Fc 0.85 adjpv 0.79	No FC 0.93 adjpv 0.94	No FC 1.09 adjpv 0.9	No FC 1.62 adjpv 0.73	No FC 1.21 adjpv 0.86	No FC 1.09 adjpv 0.94	No FC 1.71 adjpv 0.76	0	NGS
30	IFTA	STA	NGS	No	No FC 0.77 adjpv 0.65	No FC 1.48 adjpv 0.61	ND	ND	No FC 0.99 adjpv 0.98	No FC 1.32 adjpv 0.69	No FC 1.04 adjpv 0.85	No FC 0.7 adjpv 0.63	No FC 1.59 adjpv 0.63	No FC 0.83 adjpv 0.63	No FC 0.78 adjpv 0.63	No FC 0.96 adjpv 0.95	No FC 3.19 adjpv 0.63	No FC 0.69 adjpv 0.63	No FC 2.4 adjpv 0.63	No FC 0.34 adjpv 0.63	No FC 0.98 adjpv 0.99	No FC 1.4 adjpv 0.73	0	NGS
				Available data	26	26	16	27	19	26	26	30	17	17	26	26	26	26	26	26	26	26
				Non-detected	0	0	5	3	2	0	0	0	0	0	0	0	0	0	0	0	0	0
				Total variants	3	3	1	0	5	3	3	6	3	2	7	4	4	8	7	5	5	4
				% of variants/ available data	11.5385	11.5385	6.25	0	26.3158	11.5385	11.5385	20	17.6471	11.7647	26.9231	15.3846	15.3846	30.7692	26.9231	19.2308	19.2308	15.3846
S1 Table: Full results for all included refernce genes for each dataset. NGS: next generation sequencing, MA: microarray, MCD: Minimal change disease, MN: Membranous nephropathy, HT: Hypertension, DIA2: Diabetes type 2, FSGS; Focal segmental glomerulosclerosis, IGAN; IgA nephropathy, TCMR = t-cell mediated rejection, RPGN; Rapidly progressive glomerulonephritis, STA = stable allograft, ATI = acut…
